# Supplementary material for: iRUNNER: A Baseline Mutation Burden Regression for Identifying Gene Interaction Between Rare Variants for Diseases
Source: Genomics Proteomics Bioinformatics. 2025 Dec 30;23(6):qzaf135. doi: 10.1093/gpbjnl/qzaf135 (PMC13220759; doi:10.1093/gpbjnl/qzaf135)
Supplement: qzaf135_Supplementary_Data [file qzaf135_supplementary_data.zip › TableS2.xlsx]

## Sheet: Sheet1
Table S2 Information on assumed risk rare variants in power simulation experiments
A. Assumed risk genes
Gene	Chromosome	Start	End	CDS_Length	OE_mis	OE_lof	ExonGC	DIEP score
PARK7	1	8014351	8045565	0.567	0.9556	0.1115	0.4951	0.9881
PINK1	1	20959948	20978004	1.786	0.9795	0.7659	0.5543
B. Assumed risk variants
Variant	rsID	Gene	MAF1	MAF2	Function Score
1-8025485-G-C	rs74315353	PARK7	/	0.0006418	0.8468
1-20966422-G-T	rs746882245	PINK1	0.000164	/	0.9513
Note: The physical positions of variants and genes are given in the UCSC hg19 version of the human genome. MAF1, the minor allele frequency from the East Asian panel of gnomAD exomes; MAF2, the minor allele frequency from the East Asian panel of gnomAD genomes.
