# Supplementary material for: iRUNNER: A Baseline Mutation Burden Regression for Identifying Gene Interaction Between Rare Variants for Diseases
Source: Genomics Proteomics Bioinformatics. 2025 Dec 30;23(6):qzaf135. doi: 10.1093/gpbjnl/qzaf135 (PMC13220759; doi:10.1093/gpbjnl/qzaf135)
Supplement: qzaf135_Supplementary_Data [file qzaf135_supplementary_data.zip › TableS3.xlsx]

## Sheet: Sheet1
Table S3 Real high-throughput sequencing datasets used in the present paper
Trait	Description	Number of cases	Number of controls	Source	Human genome version	Initial Variants after QC	Rare non-synonymous variants	Number of tested genes	Number of tested gene pairs	Computation time (minute)
AD	ApoE ɛ4-negative Alzheimer’s disease	246	172	Hong Kong. China	hg19	487252	53769	14599	52892	18.02
HSCR	Hirschsprung’s disease	443	493	Asian	hg19	336307	96278	16522	70895	21.43
CD	Crohn’s disease (ICD10 code: K50) from UK biobank WES data	1605	1605	England	hg38	2447229	380144	17775	100825	79.07
UC	Ulcerative colitis (ICD10 code: K51) from UK biobank WES data	3906	3906	England	hg38	3474384	484199	17812	117012	136.95
T2D	Type 2 diabetes (ICD10 code: E11) from UK biobank WES data	34847	62153	England	hg38	11893284	1081357	16876	577406	3159.08
Note: Rare non-synonymous variants, including missense, start-loss, stop-loss, stop-gain, splicing, frameshift, and non-frameshift variants, with minor allele frequency < 3% in reference populations (East Asian panel of the gnomAD for AD and HSCR, and Non-Finnish European panel of the gnomAD for CD, UC, and T2D) were analyzed for each dataset. Protein-coding gene pairs with a DIEP score over 0.8 …
