# Supplementary material for: iRUNNER: A Baseline Mutation Burden Regression for Identifying Gene Interaction Between Rare Variants for Diseases
Source: Genomics Proteomics Bioinformatics. 2025 Dec 30;23(6):qzaf135. doi: 10.1093/gpbjnl/qzaf135 (PMC13220759; doi:10.1093/gpbjnl/qzaf135)
Supplement: qzaf135_Supplementary_Data [file qzaf135_supplementary_data.zip › TableS4.xlsx]

## Sheet: Sheet1
Table S4 Empirical type Ⅰ error rates of iRUNNER in samples with ancestral mixed controls
		alpha
Group	Sample size	0.01	0.001	0.0001	Number of tested gene pairs	MLFC
AFR-AMR	881	0.006691	0.0006633	8.652e-05	34673	0.07
AFR-EAS	881	0.006825	0.0005819	7.936e-05	37804	0.063
AFR-EUR	881	0.00682	0.0006275	8.184e-05	36656	0.068
AFR-SAS	881	0.00689	0.0006485	5.404e-05	37008	0.062
AMR-AFR	462	0.005486	0.0008572	0.0002286	17499	0.098
AMR-EAS	462	0.006102	0.0008177	0.0001573	31795	0.072
AMR-EUR	462	0.005739	0.0007127	7.502e-05	26661	0.086
AMR-SAS	462	0.006309	0.0009889	0.0003069	29325	0.094
EAS-AFR	672	0.006588	0.0009087	4.543e-05	22010	0.112
EAS-AMR	672	0.006007	0.0007855	4.621e-05	21641	0.105
EAS-EUR	672	0.008065	0.001367	0.0001367	21948	0.117
EAS-SAS	672	0.007313	0.000885	4.658e-05	21468	0.105
EUR-AFR	670	0.005917	0.0006801	0.000204	14703	0.123
EUR-AMR	670	0.004812	0.0007467	8.297e-05	12053	0.159
EUR-EAS	670	0.005704	0.0005704	0.0001901	15779	0.125
EUR-SAS	670	0.006413	0.0004008	6.68e-05	14970	0.127
SAS-AFR	652	0.005817	0.0006375	3.984e-05	25098	0.075
SAS-AMR	652	0.006178	0.0006348	0	23631	0.074
SAS-EAS	652	0.006318	0.0007152	0	25167	0.102
SAS-EUR	652	0.006256	0.0007138	0	23817	0.097
Note: AFR-AMR in the table denotes that the pseudo-cases in this sample were from the AFR panel, while half of the controls were from the AFR panel, and the other half were from the AMR panel. Same as the other 19 group labels. In these analyses, the MAFs from the reference panel of gnomAD matched to the racial background of the cases (e.g., African/African American panel of gnomAD for AFR-AMR) a…
