# Supplementary material for: iRUNNER: A Baseline Mutation Burden Regression for Identifying Gene Interaction Between Rare Variants for Diseases
Source: Genomics Proteomics Bioinformatics. 2025 Dec 30;23(6):qzaf135. doi: 10.1093/gpbjnl/qzaf135 (PMC13220759; doi:10.1093/gpbjnl/qzaf135)
Supplement: qzaf135_Supplementary_Data [file qzaf135_supplementary_data.zip › TableS5.xlsx]

## Sheet: alpha=0.05
Table S5-1 Statistical power of iRUNNER and competing methods at α=0.05
				Power (95% CI)
Model	SampleSize	OR	MAF	iRUNNER	GxGrare	FRG	FastKAST	QuadKAST	BOOST	PlinkEpi	FastEpistasis																						lower						upper
The threshold model	1000	5	0.01	16% (9.43—24.68%)	4% (1.10—9.93%）	2% (0.24—7.04%)	4% (1.10—9.93%)	8% (3.52—15.16%)	2% (0.24—7.04%)	0% (0.00—3.62%)	0% (0.00—3.62%)
The threshold model	2000	5	0.01	53% (42.76—63.06%)	9% (4.20—16.40%）	8% (3.52—15.16%)	7% (2.86—13.89%)	28% (19.48—37.87%)	12% (6.36—20.02%)	0% (0.00—3.62%)	0% (0.00—3.62%)
The threshold model	3000	5	0.01	67% (56.88—76.08%)	6% (2.23—12.60%）	19% (11.84—28.07%)	14% (7.87—22.37%)	42% (32.20—52.29%)	19% (11.84—28.07%)	0% (0.00—3.62%)	0% (0.00—3.62%)
The threshold model	4000	5	0.01	71% (61.07—79.64%)	3% (0.62—8.52%）	23% (15.17—32.49%)	22% (14.33—31.39%)	45% (35.03—55.27%)	25% (16.88—34.66%)	0% (0.00—3.62%)	0% (0.00—3.62%)
The threshold model	1000	10	0.01	16% (9.43—24.68%)	4% (1.10—9.93%）	2% (0.24—7.04%)	4% (1.10—9.93%)	8% (3.52—15.16%)	2% (0.24—7.04%)	0% (0.00—3.62%)	0% (0.00—3.62%)
The threshold model	2000	10	0.01	53% (42.76—63.06%)	9% (4.20—16.40%）	8% (3.52—15.16%)	7% (2.86—13.89%)	28% (19.48—37.87%)	12% (6.36—20.02%)	0% (0.00—3.62%)	0% (0.00—3.62%)
The threshold model	3000	10	0.01	67% (56.88—76.08%)	6% (2.23—12.60%）	19% (11.84—28.07%)	14% (7.87—22.37%)	42% (32.20—52.29%)	19% (11.84—28.07%)	0% (0.00—3.62%)	0% (0.00—3.62%)
The threshold model	4000	10	0.01	71% (61.07—79.64%)	3% (0.62—8.52%）	23% (15.17—32.49%)	22% (14.33—31.39%)	45% (35.03—55.27%)	25% (16.88—34.66%)	0% (0.00—3.62%)	0% (0.00—3.62%)
The threshold model	1000	15	0.01	75% (65.34—83.12%)	3% (0.62—8.52%）	11% (5.62—18.83%)	9% (4.20—16.40%)	30% (21.24—39.98%)	25% (16.88—34.66%)	0% (0.00—3.62%)	0% (0.00—3.62%)
The threshold model	2000	15	0.01	90% (82.38—95.10%)	7% (2.86—13.89%）	33% (23.92—43.12%)	31% (22.13—41.03%)	47% (36.94—57.24%)	45% (35.03—55.27%)	3% (0.62—8.52%)	0% (0.00—3.62%)
The threshold model	3000	15	0.01	100% (96.38—100.00%)	9% (4.20—16.40%）	55% (44.73—64.97%)	53% (42.76—63.06%)	73% (63.20—81.39%)	62% (51.75—71.52%)	12% (6.36—20.02%)	0% (0.00—3.62%)
The threshold model	4000	15	0.01	100% (96.38—100.00%)	11% (5.62—18.83%）	78% (68.61—85.67%)	72% (62.13—80.52%)	82% (73.05—88.97%)	76% (66.43—83.98%)	30% (21.24—39.98%)	1% (0.03—5.45%)
The threshold model	1000	20	0.01	84% (75.32—90.57%)	10% (4.90—17.62%）	27% (18.61—36.80%)	27% (18.61—36.80%)	44% (34.08—54.28%)	44% (34.08—54.28%)	0% (0.00—3.62%)	0% (0.00—3.62%)
The threshold model	2000	20	0.01	96% (90.07—98.90%)	11% (5.62—18.83%）	52% (41.78—62.10%)	49% (38.86—59.20%)	68% (57.92—76.98%)	68% (57.92—76.98%)	10% (4.90—17.62%)	0% (0.00—3.62%)
The threshold model	3000	20	0.01	100% (96.38—100.00%)	9% (4.20—16.40%）	81% (71.93—88.16%)	75% (65.34—83.12%)	88% (79.98—93.64%)	80% (70.82—87.33%)	21% (13.49—30.29%)	3% (0.62—8.52%)
The threshold model	4000	20	0.01	100% (96.38—100.00%)	16% (9.43—24.68%）	94% (87.40—97.77%)	89% (81.17—94.38%)	94% (87.40—97.77%)	93% (86.11—97.14%)	38% (28.48—48.25%)	4% (1.10—9.93%)
The multiplicative model	1000	5	0.01	19% (11.84—28.07%)	2% (0.24—7.04%）	2% (0.24—7.04%)	3% (0.62—8.52%)	9% (4.20—16.40%)	5% (1.64—11.28%)	0% (0.00—3.62%)	0% (0.00—3.62%)
The multiplicative model	2000	5	0.01	47% (36.94—57.24%)	7% (2.86—13.89%）	5% (1.64—11.28%)	5% (1.64—11.28%)	21% (13.49—30.29%)	5% (1.64—11.28%)	1% (0.03—5.45%)	0% (0.00—3.62%)
The multiplicative model	3000	5	0.01	66% (55.85—75.18%)	5% (1.64—11.28%）	17% (10.23—25.82%)	16% (9.43—24.68%)	38% (28.48—48.25%)	19% (11.84—28.07%)	0% (0.00—3.62%)	0% (0.00—3.62%)
The multiplicative model	4000	5	0.01	76% (66.43—83.98%)	1% (0.03—5.45%）	20% (12.67—29.18%)	22% (14.33—31.39%)	44% (34.08—54.28%)	23% (15.17—32.49%)	3% (0.62—8.52%)	0% (0.00—3.62%)
The multiplicative model	1000	10	0.01	53% (42.76—63.06%)	7% (2.86—13.89%）	10% (4.90—17.62%)	11% (5.62—18.83%)	26% (17.74—35.73%)	15% (8.65—23.53%)	1% (0.03—5.45%)	1% (0.03—5.45%)
The multiplicative model	2000	10	0.01	82% (73.05—88.97%)	3% (0.62—8.52%）	22% (14.33—31.39%)	17% (10.23—25.82%)	50% (39.83—60.17%)	23% (15.17—32.49%)	1% (0.03—5.45%)	0% (0.00—3.62%)
The multiplicative model	3000	10	0.01	99% (94.55—99.97%)	4% (1.10—9.93%）	50% (39.83—60.17%)	42% (32.20—52.29%)	70% (60.02—78.76%)	45% (35.03—55.27%)	9% (4.20—16.40%)	0% (0.00—3.62%)
The multiplicative model	4000	10	0.01	100% (96.38—100.00%)	10% (4.90—17.62%）	69% (58.97—77.87%)	63% (52.76—72.44%)	72% (62.13—80.52%)	56% (45.72—65.92%)	20% (12.67—29.18%)	2% (0.24—7.04%)
The multiplicative model	1000	15	0.01	73% (63.20—81.39%)	8% (3.52—15.16%）	19% (11.84—28.07%)	18% (11.03—26.95%)	33% (23.92—43.12%)	22% (14.33—31.39%)	0% (0.00—3.62%)	0% (0.00—3.62%)
The multiplicative model	2000	15	0.01	96% (90.07—98.90%)	11% (5.62—18.83%）	41% (31.26—51.29%)	42% (32.20—52.29%)	55% (44.73—64.97%)	45% (35.03—55.27%)	3% (0.62—8.52%)	0% (0.00—3.62%)
The multiplicative model	3000	15	0.01	100% (96.38—100.00%)	13% (7.11—21.20%）	61% (50.73—70.60%)	55% (44.73—64.97%)	74% (64.27—82.26%)	62% (51.75—71.52%)	18% (11.03—26.95%)	1% (0.03—5.45%)
The multiplicative model	4000	15	0.01	99% (94.55—99.97%)	12% (6.36—20.02%）	82% (73.05—88.97%)	74% (64.27—82.26%)	90% (82.38—95.10%)	70% (60.02—78.76%)	32% (23.02—42.08%)	4% (1.10—9.93%)
The multiplicative model	1000	20	0.01	85% (76.47—91.35%)	4% (1.10—9.93%）	19% (11.84—28.07%)	17% (10.23—25.82%)	34% (24.82—44.15%)	34% (24.82—44.15%)	0% (0.00—3.62%)	0% (0.00—3.62%)
The multiplicative model	2000	20	0.01	99% (94.55—99.97%)	11% (5.62—18.83%）	58% (47.71—67.80%)	55% (44.73—64.97%)	72% (62.13—80.52%)	65% (54.82—74.27%)	6% (2.23—12.60%)	0% (0.00—3.62%)
The multiplicative model	3000	20	0.01	99% (94.55—99.97%)	17% (10.23—25.82%）	77% (67.51—84.83%)	70% (60.02—78.76%)	84% (75.32—90.57%)	76% (66.43—83.98%)	23% (15.17—32.49%)	0% (0.00—3.62%)
The multiplicative model	4000	20	0.01	100% (96.38—100.00%)	16% (9.43—24.68%）	91% (83.60—95.80%)	87% (78.80—92.89%)	91% (83.60—95.80%)	85% (76.47—91.35%)	37% (27.56—47.24%)	6% (2.23—12.60%)
The classic epistasis model	1000	5	0.01	44% (34.08—54.28%)	10% (4.90—17.62%）	1% (0.03—5.45%)	13% (7.11—21.20%)	14% (7.87—22.37%)	2% (0.24—7.04%)	0% (0.00—3.62%)	0% (0.00—3.62%)
The classic epistasis model	2000	5	0.01	79% (69.71—86.51%)	10% (4.90—17.62%）	10% (4.90—17.62%)	39% (29.40—49.27%)	34% (24.82—44.15%)	6% (2.23—12.60%)	0% (0.00—3.62%)	0% (0.00—3.62%)
The classic epistasis model	3000	5	0.01	92% (84.84—96.48%)	11% (5.62—18.83%）	29% (20.36—38.93%)	62% (51.75—71.52%)	53% (42.76—63.06%)	12% (6.36—20.02%)	1% (0.03—5.45%)	0% (0.00—3.62%)
The classic epistasis model	4000	5	0.01	95% (88.72—98.36%)	10% (4.90—17.62%）	38% (28.48—48.25%)	73% (63.20—81.39%)	55% (44.73—64.97%)	21% (13.49—30.29%)	5% (1.64—11.28%)	0% (0.00—3.62%)
The classic epistasis model	1000	10	0.01	77% (67.51—84.83%)	7% (2.86—13.89%）	9% (4.20—16.40%)	28% (19.48—37.87%)	30% (21.24—39.98%)	8% (3.52—15.16%)	0% (0.00—3.62%)	0% (0.00—3.62%)
The classic epistasis model	2000	10	0.01	96% (90.07—98.90%)	19% (11.84—28.07%）	27% (18.61—36.80%)	67% (56.88—76.08%)	59% (48.71—68.74%)	18% (11.03—26.95%)	2% (0.24—7.04%)	0% (0.00—3.62%)
The classic epistasis model	3000	10	0.01	99% (94.55—99.97%)	32% (23.02—42.08%）	57% (46.71—66.86%)	93% (86.11—97.14%)	80% (70.82—87.33%)	51% (40.80—61.14%)	3% (0.62—8.52%)	0% (0.00—3.62%)
The classic epistasis model	4000	10	0.01	100% (96.38—100.00%)	28% (19.48—37.87%）	68% (57.92—76.98%)	97% (91.48—99.38%)	75% (65.34—83.12%)	63% (52.76—72.44%)	25% (16.88—34.66%)	0% (0.00—3.62%)
The classic epistasis model	1000	15	0.01	93% (86.11—97.14%)	17% (10.23—25.82%）	7% (2.86—13.89%)	29% (20.36—38.93%)	32% (23.02—42.08%)	8% (3.52—15.16%)	0% (0.00—3.62%)	0% (0.00—3.62%)
The classic epistasis model	2000	15	0.01	99% (94.55—99.97%)	30% (21.24—39.98%）	34% (24.82—44.15%)	78% (68.61—85.67%)	59% (48.71—68.74%)	28% (19.48—37.87%)	4% (1.10—9.93%)	0% (0.00—3.62%)
The classic epistasis model	3000	15	0.01	100% (96.38—100.00%)	38% (28.48—48.25%）	72% (62.13—80.52%)	95% (88.72—98.36%)	80% (70.82—87.33%)	75% (65.34—83.12%)	14% (7.87—22.37%)	0% (0.00—3.62%)
The classic epistasis model	4000	15	0.01	100% (96.38—100.00%)	57% (46.71—66.86%）	88% (79.98—93.64%)	97% (91.48—99.38%)	91% (83.60—95.80%)	91% (83.60—95.80%)	38% (28.48—48.25%)	0% (0.00—3.62%)
The classic epistasis model	1000	20	0.01	96% (90.07—98.90%)	20% (12.67—29.18%）	16% (9.43—24.68%)	55% (44.73—64.97%)	40% (30.33—50.28%)	18% (11.03—26.95%)	0% (0.00—3.62%)	0% (0.00—3.62%)
The classic epistasis model	2000	20	0.01	100% (96.38—100.00%)	47% (36.94—57.24%）	44% (34.08—54.28%)	91% (83.60—95.80%)	66% (55.85—75.18%)	54% (43.74—64.02%)	7% (2.86—13.89%)	0% (0.00—3.62%)
The classic epistasis model	3000	20	0.01	100% (96.38—100.00%)	63% (52.76—72.44%）	70% (60.02—78.76%)	95% (88.72—98.36%)	82% (73.05—88.97%)	81% (71.93—88.16%)	19% (11.84—28.07%)	0% (0.00—3.62%)
The classic epistasis model	4000	20	0.01	100% (96.38—100.00%)	77% (67.51—84.83%）	93% (86.11—97.14%)	96% (90.07—98.90%)	91% (83.60—95.80%)	98% (92.96—99.76%)	31% (22.13—41.03%)	0% (0.00—3.62%)
The threshold model	4000	5	0.001	0% (0.00—3.62%)	4% (1.10—9.93%）	0% (0.00—3.62%)	0% (0.00—3.62%)	1% (0.03—5.45%)	0% (0.00—3.62%)	0% (0.00—3.62%)	0% (0.00—3.62%)
The threshold model	4000	5	0.0025	2% (0.24—7.04%)	4% (1.10—9.93%）	0% (0.00—3.62%)	0% (0.00—3.62%)	0% (0.00—3.62%)	0% (0.00—3.62%)	0% (0.00—3.62%)	0% (0.00—3.62%)
The threshold model	4000	5	0.005	27% (18.61—36.80%)	6% (2.23—12.60%）	0% (0.00—3.62%)	2% (0.24—7.04%)	10% (4.90—17.62%)	3% (0.62—8.52%)	0% (0.00—3.62%)	0% (0.00—3.62%)
The threshold model	4000	5	0.01	71% (61.07—79.64%)	3% (0.62—8.52%）	23% (15.17—32.49%)	22% (14.33—31.39%)	45% (35.03—55.27%)	25% (16.88—34.66%)	0% (0.00—3.62%)	0% (0.00—3.62%)
The threshold model	4000	5	0.02	98% (92.96—99.76%)	12% (6.36—20.02%）	83% (74.18—89.77%)	77% (67.51—84.83%)	87% (78.80—92.89%)	61% (50.73—70.60%)	71% (61.07—79.64%)	5% (1.64—11.28%)
The threshold model	4000	10	0.001	0% (0.00—3.62%)	2% (0.24—7.04%）	0% (0.00—3.62%)	0% (0.00—3.62%)	2% (0.24—7.04%)	0% (0.00—3.62%)	0% (0.00—3.62%)	0% (0.00—3.62%)
The threshold model	4000	10	0.0025	4% (1.10—9.93%)	3% (0.62—8.52%）	0% (0.00—3.62%)	0% (0.00—3.62%)	1% (0.03—5.45%)	0% (0.00—3.62%)	0% (0.00—3.62%)	0% (0.00—3.62%)
The threshold model	4000	10	0.005	53% (42.76—63.06%)	2% (0.24—7.04%）	7% (2.86—13.89%)	8% (3.52—15.16%)	19% (11.84—28.07%)	13% (7.11—21.20%)	0% (0.00—3.62%)	0% (0.00—3.62%)
The threshold model	4000	10	0.01	96% (90.07—98.90%)	5% (1.64—11.28%）	63% (52.76—72.44%)	55% (44.73—64.97%)	72% (62.13—80.52%)	57% (46.71—66.86%)	8% (3.52—15.16%)	0% (0.00—3.62%)
The threshold model	4000	10	0.02	100% (96.38—100.00%)	21% (13.49—30.29%）	100% (96.38—100.00%)	93% (86.11—97.14%)	93% (86.11—97.14%)	98% (92.96—99.76%)	95% (88.72—98.36%)	73% (63.20—81.39%)
The threshold model	4000	15	0.001	0% (0.00—3.62%)	1% (0.03—5.45%）	0% (0.00—3.62%)	0% (0.00—3.62%)	1% (0.03—5.45%)	0% (0.00—3.62%)	0% (0.00—3.62%)	0% (0.00—3.62%)
The threshold model	4000	15	0.0025	14% (7.87—22.37%)	5% (1.64—11.28%）	1% (0.03—5.45%)	0% (0.00—3.62%)	3% (0.62—8.52%)	4% (1.10—9.93%)	1% (0.03—5.45%)	0% (0.00—3.62%)
The threshold model	4000	15	0.005	65% (54.82—74.27%)	3% (0.62—8.52%）	16% (9.43—24.68%)	15% (8.65—23.53%)	36% (26.64—46.21%)	26% (17.74—35.73%)	0% (0.00—3.62%)	0% (0.00—3.62%)
The threshold model	4000	15	0.01	100% (96.38—100.00%)	11% (5.62—18.83%）	78% (68.61—85.67%)	72% (62.13—80.52%)	82% (73.05—88.97%)	76% (66.43—83.98%)	30% (21.24—39.98%)	1% (0.03—5.45%)
The threshold model	4000	15	0.02	100% (96.38—100.00%)	44% (34.08—54.28%）	100% (96.38—100.00%)	99% (94.55—99.97%)	99% (94.55—99.97%)	99% (94.55—99.97%)	96% (90.07—98.90%)	89% (81.17—94.38%)
The threshold model	4000	20	0.001	0% (0.00—3.62%)	3% (0.62—8.52%）	0% (0.00—3.62%)	0% (0.00—3.62%)	4% (1.10—9.93%)	0% (0.00—3.62%)	0% (0.00—3.62%)	0% (0.00—3.62%)
The threshold model	4000	20	0.0025	17% (10.23—25.82%)	0% (0.00—3.62%）	1% (0.03—5.45%)	1% (0.03—5.45%)	6% (2.23—12.60%)	5% (1.64—11.28%)	0% (0.00—3.62%)	0% (0.00—3.62%)
The threshold model	4000	20	0.005	79% (69.71—86.51%)	5% (1.64—11.28%）	23% (15.17—32.49%)	23% (15.17—32.49%)	41% (31.26—51.29%)	43% (33.14—53.29%)	0% (0.00—3.62%)	0% (0.00—3.62%)
The threshold model	4000	20	0.01	100% (96.38—100.00%)	16% (9.43—24.68%）	94% (87.40—97.77%)	89% (81.17—94.38%)	94% (87.40—97.77%)	93% (86.11—97.14%)	38% (28.48—48.25%)	4% (1.10—9.93%)
The threshold model	4000	20	0.02	100% (96.38—100.00%)	78% (68.61—85.67%）	100% (96.38—100.00%)	97% (91.48—99.38%)	97% (91.48—99.38%)	100% (96.38—100.00%)	90% (82.38—95.10%)	97% (91.48—99.38%)
The multiplicative model	4000	5	0.001	0% (0.00—3.62%)	1% (0.03—5.45%）	0% (0.00—3.62%)	0% (0.00—3.62%)	0% (0.00—3.62%)	0% (0.00—3.62%)	0% (0.00—3.62%)	0% (0.00—3.62%)
The multiplicative model	4000	5	0.0025	1% (0.03—5.45%)	4% (1.10—9.93%）	0% (0.00—3.62%)	0% (0.00—3.62%)	0% (0.00—3.62%)	0% (0.00—3.62%)	0% (0.00—3.62%)	0% (0.00—3.62%)
The multiplicative model	4000	5	0.005	19% (11.84—28.07%)	6% (2.23—12.60%）	2% (0.24—7.04%)	0% (0.00—3.62%)	5% (1.64—11.28%)	4% (1.10—9.93%)	1% (0.03—5.45%)	0% (0.00—3.62%)
The multiplicative model	4000	5	0.01	76% (66.43—83.98%)	1% (0.03—5.45%）	20% (12.67—29.18%)	22% (14.33—31.39%)	44% (34.08—54.28%)	23% (15.17—32.49%)	3% (0.62—8.52%)	0% (0.00—3.62%)
The multiplicative model	4000	5	0.02	100% (96.38—100.00%)	8% (3.52—15.16%）	89% (81.17—94.38%)	78% (68.61—85.67%)	87% (78.80—92.89%)	56% (45.72—65.92%)	79% (69.71—86.51%)	16% (9.43—24.68%)
The multiplicative model	4000	10	0.001	0% (0.00—3.62%)	4% (1.10—9.93%）	0% (0.00—3.62%)	0% (0.00—3.62%)	1% (0.03—5.45%)	0% (0.00—3.62%)	0% (0.00—3.62%)	0% (0.00—3.62%)
The multiplicative model	4000	10	0.0025	5% (1.64—11.28%)	5% (1.64—11.28%）	1% (0.03—5.45%)	1% (0.03—5.45%)	3% (0.62—8.52%)	2% (0.24—7.04%)	0% (0.00—3.62%)	0% (0.00—3.62%)
The multiplicative model	4000	10	0.005	50% (39.83—60.17%)	4% (1.10—9.93%）	7% (2.86—13.89%)	9% (4.20—16.40%)	21% (13.49—30.29%)	18% (11.03—26.95%)	0% (0.00—3.62%)	0% (0.00—3.62%)
The multiplicative model	4000	10	0.01	100% (96.38—100.00%)	10% (4.90—17.62%）	69% (58.97—77.87%)	63% (52.76—72.44%)	72% (62.13—80.52%)	56% (45.72—65.92%)	20% (12.67—29.18%)	2% (0.24—7.04%)
The multiplicative model	4000	10	0.02	100% (96.38—100.00%)	32% (23.02—42.08%）	100% (96.38—100.00%)	99% (94.55—99.97%)	99% (94.55—99.97%)	100% (96.38—100.00%)	95% (88.72—98.36%)	78% (68.61—85.67%)
The multiplicative model	4000	15	0.001	0% (0.00—3.62%)	2% (0.24—7.04%）	1% (0.03—5.45%)	1% (0.03—5.45%)	0% (0.00—3.62%)	1% (0.03—5.45%)	0% (0.00—3.62%)	0% (0.00—3.62%)
The multiplicative model	4000	15	0.0025	14% (7.87—22.37%)	2% (0.24—7.04%）	4% (1.10—9.93%)	4% (1.10—9.93%)	7% (2.86—13.89%)	6% (2.23—12.60%)	0% (0.00—3.62%)	0% (0.00—3.62%)
The multiplicative model	4000	15	0.005	65% (54.82—74.27%)	6% (2.23—12.60%）	9% (4.20—16.40%)	8% (3.52—15.16%)	25% (16.88—34.66%)	27% (18.61—36.80%)	0% (0.00—3.62%)	0% (0.00—3.62%)
The multiplicative model	4000	15	0.01	99% (94.55—99.97%)	12% (6.36—20.02%）	82% (73.05—88.97%)	74% (64.27—82.26%)	90% (82.38—95.10%)	70% (60.02—78.76%)	32% (23.02—42.08%)	4% (1.10—9.93%)
The multiplicative model	4000	15	0.02	100% (96.38—100.00%)	63% (52.76—72.44%）	100% (96.38—100.00%)	97% (91.48—99.38%)	97% (91.48—99.38%)	98% (92.96—99.76%)	93% (86.11—97.14%)	97% (91.48—99.38%)
The multiplicative model	4000	20	0.001	0% (0.00—3.62%)	2% (0.24—7.04%）	0% (0.00—3.62%)	0% (0.00—3.62%)	2% (0.24—7.04%)	1% (0.03—5.45%)	0% (0.00—3.62%)	0% (0.00—3.62%)
The multiplicative model	4000	20	0.0025	23% (15.17—32.49%)	3% (0.62—8.52%）	5% (1.64—11.28%)	5% (1.64—11.28%)	8% (3.52—15.16%)	9% (4.20—16.40%)	0% (0.00—3.62%)	0% (0.00—3.62%)
The multiplicative model	4000	20	0.005	92% (84.84—96.48%)	5% (1.64—11.28%）	30% (21.24—39.98%)	29% (20.36—38.93%)	45% (35.03—55.27%)	40% (30.33—50.28%)	1% (0.03—5.45%)	0% (0.00—3.62%)
The multiplicative model	4000	20	0.01	100% (96.38—100.00%)	16% (9.43—24.68%）	91% (83.60—95.80%)	87% (78.80—92.89%)	91% (83.60—95.80%)	85% (76.47—91.35%)	37% (27.56—47.24%)	6% (2.23—12.60%)
The multiplicative model	4000	20	0.02	100% (96.38—100.00%)	75% (65.34—83.12%）	100% (96.38—100.00%)	96% (90.07—98.90%)	96% (90.07—98.90%)	100% (96.38—100.00%)	94% (87.40—97.77%)	99% (94.55—99.97%)
The classic epistasis model	4000	5	0.001	0% (0.00—3.62%)	5% (1.64—11.28%）	0% (0.00—3.62%)	0% (0.00—3.62%)	2% (0.24—7.04%)	0% (0.00—3.62%)	0% (0.00—3.62%)	0% (0.00—3.62%)
The classic epistasis model	4000	5	0.0025	2% (0.24—7.04%)	5% (1.64—11.28%）	0% (0.00—3.62%)	3% (0.62—8.52%)	1% (0.03—5.45%)	0% (0.00—3.62%)	0% (0.00—3.62%)	0% (0.00—3.62%)
The classic epistasis model	4000	5	0.005	42% (32.20—52.29%)	4% (1.10—9.93%）	4% (1.10—9.93%)	18% (11.03—26.95%)	14% (7.87—22.37%)	6% (2.23—12.60%)	0% (0.00—3.62%)	0% (0.00—3.62%)
The classic epistasis model	4000	5	0.01	95% (88.72—98.36%)	10% (4.90—17.62%）	38% (28.48—48.25%)	73% (63.20—81.39%)	55% (44.73—64.97%)	21% (13.49—30.29%)	5% (1.64—11.28%)	0% (0.00—3.62%)
The classic epistasis model	4000	5	0.02	100% (96.38—100.00%)	53% (42.76—63.06%）	87% (78.80—92.89%)	93% (86.11—97.14%)	81% (71.93—88.16%)	82% (73.05—88.97%)	81% (71.93—88.16%)	4% (1.10—9.93%)
The classic epistasis model	4000	10	0.001	0% (0.00—3.62%)	3% (0.62—8.52%）	0% (0.00—3.62%)	0% (0.00—3.62%)	0% (0.00—3.62%)	0% (0.00—3.62%)	0% (0.00—3.62%)	0% (0.00—3.62%)
The classic epistasis model	4000	10	0.0025	20% (12.67—29.18%)	2% (0.24—7.04%）	2% (0.24—7.04%)	5% (1.64—11.28%)	10% (4.90—17.62%)	2% (0.24—7.04%)	0% (0.00—3.62%)	0% (0.00—3.62%)
The classic epistasis model	4000	10	0.005	83% (74.18—89.77%)	9% (4.20—16.40%）	14% (7.87—22.37%)	43% (33.14—53.29%)	34% (24.82—44.15%)	11% (5.62—18.83%)	0% (0.00—3.62%)	0% (0.00—3.62%)
The classic epistasis model	4000	10	0.01	100% (96.38—100.00%)	28% (19.48—37.87%）	68% (57.92—76.98%)	97% (91.48—99.38%)	75% (65.34—83.12%)	63% (52.76—72.44%)	25% (16.88—34.66%)	0% (0.00—3.62%)
The classic epistasis model	4000	10	0.02	100% (96.38—100.00%)	97% (91.48—99.38%）	99% (94.55—99.97%)	98% (92.96—99.76%)	97% (91.48—99.38%)	100% (96.38—100.00%)	93% (86.11—97.14%)	14% (7.87—22.37%)
The classic epistasis model	4000	15	0.001	0% (0.00—3.62%)	3% (0.62—8.52%）	0% (0.00—3.62%)	1% (0.03—5.45%)	2% (0.24—7.04%)	0% (0.00—3.62%)	0% (0.00—3.62%)	0% (0.00—3.62%)
The classic epistasis model	4000	15	0.0025	36% (26.64—46.21%)	8% (3.52—15.16%）	1% (0.03—5.45%)	8% (3.52—15.16%)	11% (5.62—18.83%)	1% (0.03—5.45%)	0% (0.00—3.62%)	0% (0.00—3.62%)
The classic epistasis model	4000	15	0.005	91% (83.60—95.80%)	9% (4.20—16.40%）	26% (17.74—35.73%)	53% (42.76—63.06%)	49% (38.86—59.20%)	21% (13.49—30.29%)	0% (0.00—3.62%)	0% (0.00—3.62%)
The classic epistasis model	4000	15	0.01	100% (96.38—100.00%)	57% (46.71—66.86%）	88% (79.98—93.64%)	97% (91.48—99.38%)	91% (83.60—95.80%)	91% (83.60—95.80%)	38% (28.48—48.25%)	0% (0.00—3.62%)
The classic epistasis model	4000	15	0.02	100% (96.38—100.00%)	100% (96.38—100.00%）	100% (96.38—100.00%)	91% (83.60—95.80%)	94% (87.40—97.77%)	100% (96.38—100.00%)	88% (79.98—93.64%)	10% (4.90—17.62%)
The classic epistasis model	4000	20	0.001	0% (0.00—3.62%)	2% (0.24—7.04%）	1% (0.03—5.45%)	2% (0.24—7.04%)	2% (0.24—7.04%)	1% (0.03—5.45%)	0% (0.00—3.62%)	0% (0.00—3.62%)
The classic epistasis model	4000	20	0.0025	43% (33.14—53.29%)	3% (0.62—8.52%）	2% (0.24—7.04%)	11% (5.62—18.83%)	12% (6.36—20.02%)	3% (0.62—8.52%)	0% (0.00—3.62%)	0% (0.00—3.62%)
The classic epistasis model	4000	20	0.005	96% (90.07—98.90%)	20% (12.67—29.18%）	25% (16.88—34.66%)	68% (57.92—76.98%)	50% (39.83—60.17%)	19% (11.84—28.07%)	2% (0.24—7.04%)	0% (0.00—3.62%)
The classic epistasis model	4000	20	0.01	100% (96.38—100.00%)	77% (67.51—84.83%）	93% (86.11—97.14%)	96% (90.07—98.90%)	91% (83.60—95.80%)	98% (92.96—99.76%)	31% (22.13—41.03%)	0% (0.00—3.62%)
The classic epistasis model	4000	20	0.02	100% (96.38—100.00%)	100% (96.38—100.00%）	100% (96.38—100.00%)	92% (84.84—96.48%)	93% (86.11—97.14%)	100% (96.38—100.00%)	89% (81.17—94.38%)	11% (5.62—18.83%)
Note: The power of iRUNNER and seven alternative methods were tested under three disease models: the threshold model, the multiplicative model, and the classic epistasis model. In all simulation scenarios, the disease prevalence was fixed at 0.01, with genotype OR for causal variants varied from 5 to 20, MAF varied from 0.01% to 2%, and sample size across 1000, 2000, 3000, and 4000 under a balanc…

## Sheet: alpha=1E-6
Table S5-2 Statistical power of iRUNNER and competing methods at α=1E-6
				Power (95% CI)
Model	SampleSize	OR	MAF	iRUNNER	GxGrare	FRG	FastKAST	QuadKAST	BOOST	PlinkEpi	FastEpistasis																						lower						upper
The threshold model	1000	5	0.01	0% (0.00—3.62%)	0% (0.00—3.62%)	0% (0.00—3.62%)	0% (0.00—3.62%)	0% (0.00—3.62%)	0% (0.00—3.62%)	0% (0.00—3.62%)	0% (0.00—3.62%)
The threshold model	2000	5	0.01	1% (0.03—5.45%)	0% (0.00—3.62%)	0% (0.00—3.62%)	0% (0.00—3.62%)	0% (0.00—3.62%)	0% (0.00—3.62%)	0% (0.00—3.62%)	0% (0.00—3.62%)
The threshold model	3000	5	0.01	3% (0.62—8.52%)	0% (0.00—3.62%)	0% (0.00—3.62%)	0% (0.00—3.62%)	0% (0.00—3.62%)	0% (0.00—3.62%)	0% (0.00—3.62%)	0% (0.00—3.62%)
The threshold model	4000	5	0.01	4% (1.10—9.93%)	0% (0.00—3.62%)	0% (0.00—3.62%)	0% (0.00—3.62%)	0% (0.00—3.62%)	0% (0.00—3.62%)	0% (0.00—3.62%)	0% (0.00—3.62%)
The threshold model	1000	10	0.01	3% (0.62—8.52%)	0% (0.00—3.62%)	0% (0.00—3.62%)	0% (0.00—3.62%)	0% (0.00—3.62%)	0% (0.00—3.62%)	0% (0.00—3.62%)	0% (0.00—3.62%)
The threshold model	2000	10	0.01	18% (11.03—26.95%)	0% (0.00—3.62%)	0% (0.00—3.62%)	0% (0.00—3.62%)	0% (0.00—3.62%)	0% (0.00—3.62%)	0% (0.00—3.62%)	0% (0.00—3.62%)
The threshold model	3000	10	0.01	23% (15.17—32.49%)	0% (0.00—3.62%)	0% (0.00—3.62%)	0% (0.00—3.62%)	0% (0.00—3.62%)	0% (0.00—3.62%)	0% (0.00—3.62%)	0% (0.00—3.62%)
The threshold model	4000	10	0.01	39% (29.40—49.27%)	0% (0.00—3.62%)	0% (0.00—3.62%)	0% (0.00—3.62%)	0% (0.00—3.62%)	0% (0.00—3.62%)	0% (0.00—3.62%)	0% (0.00—3.62%)
The threshold model	1000	15	0.01	16% (9.43—24.68%)	0% (0.00—3.62%)	0% (0.00—3.62%)	0% (0.00—3.62%)	0% (0.00—3.62%)	0% (0.00—3.62%)	0% (0.00—3.62%)	0% (0.00—3.62%)
The threshold model	2000	15	0.01	39% (29.40—49.27%)	0% (0.00—3.62%)	0% (0.00—3.62%)	0% (0.00—3.62%)	0% (0.00—3.62%)	0% (0.00—3.62%)	0% (0.00—3.62%)	0% (0.00—3.62%)
The threshold model	3000	15	0.01	55% (44.73—64.97%)	0% (0.00—3.62%)	0% (0.00—3.62%)	0% (0.00—3.62%)	0% (0.00—3.62%)	0% (0.00—3.62%)	0% (0.00—3.62%)	0% (0.00—3.62%)
The threshold model	4000	15	0.01	80% (70.82—87.33%)	0% (0.00—3.62%)	0% (0.00—3.62%)	0% (0.00—3.62%)	0% (0.00—3.62%)	0% (0.00—3.62%)	0% (0.00—3.62%)	0% (0.00—3.62%)
The threshold model	1000	20	0.01	30% (21.24—39.98%)	0% (0.00—3.62%)	0% (0.00—3.62%)	0% (0.00—3.62%)	0% (0.00—3.62%)	0% (0.00—3.62%)	0% (0.00—3.62%)	0% (0.00—3.62%)
The threshold model	2000	20	0.01	60% (49.72—69.67%)	0% (0.00—3.62%)	0% (0.00—3.62%)	0% (0.00—3.62%)	0% (0.00—3.62%)	0% (0.00—3.62%)	0% (0.00—3.62%)	0% (0.00—3.62%)
The threshold model	3000	20	0.01	87% (78.80—92.89%)	0% (0.00—3.62%)	0% (0.00—3.62%)	0% (0.00—3.62%)	0% (0.00—3.62%)	0% (0.00—3.62%)	0% (0.00—3.62%)	0% (0.00—3.62%)
The threshold model	4000	20	0.01	96% (90.07—98.90%)	0% (0.00—3.62%)	1% (0.03—5.45%)	1% (0.03—5.45%)	1% (0.03—5.45%)	2% (0.24—7.04%)	0% (0.00—3.62%)	0% (0.00—3.62%)
The multiplicative model	1000	5	0.01	0% (0.00—3.62%)	0% (0.00—3.62%)	0% (0.00—3.62%)	0% (0.00—3.62%)	0% (0.00—3.62%)	0% (0.00—3.62%)	0% (0.00—3.62%)	0% (0.00—3.62%)
The multiplicative model	2000	5	0.01	0% (0.00—3.62%)	0% (0.00—3.62%)	0% (0.00—3.62%)	0% (0.00—3.62%)	0% (0.00—3.62%)	0% (0.00—3.62%)	0% (0.00—3.62%)	0% (0.00—3.62%)
The multiplicative model	3000	5	0.01	1% (0.03—5.45%)	0% (0.00—3.62%)	0% (0.00—3.62%)	0% (0.00—3.62%)	0% (0.00—3.62%)	0% (0.00—3.62%)	0% (0.00—3.62%)	0% (0.00—3.62%)
The multiplicative model	4000	5	0.01	10% (4.90—17.62%)	0% (0.00—3.62%)	0% (0.00—3.62%)	0% (0.00—3.62%)	0% (0.00—3.62%)	0% (0.00—3.62%)	0% (0.00—3.62%)	0% (0.00—3.62%)
The multiplicative model	1000	10	0.01	5% (1.64—11.28%)	0% (0.00—3.62%)	0% (0.00—3.62%)	0% (0.00—3.62%)	0% (0.00—3.62%)	0% (0.00—3.62%)	0% (0.00—3.62%)	0% (0.00—3.62%)
The multiplicative model	2000	10	0.01	10% (4.90—17.62%)	0% (0.00—3.62%)	0% (0.00—3.62%)	0% (0.00—3.62%)	0% (0.00—3.62%)	0% (0.00—3.62%)	0% (0.00—3.62%)	0% (0.00—3.62%)
The multiplicative model	3000	10	0.01	38% (28.48—48.25%)	0% (0.00—3.62%)	0% (0.00—3.62%)	0% (0.00—3.62%)	0% (0.00—3.62%)	0% (0.00—3.62%)	0% (0.00—3.62%)	0% (0.00—3.62%)
The multiplicative model	4000	10	0.01	56% (45.72—65.92%)	0% (0.00—3.62%)	0% (0.00—3.62%)	0% (0.00—3.62%)	0% (0.00—3.62%)	0% (0.00—3.62%)	0% (0.00—3.62%)	0% (0.00—3.62%)
The multiplicative model	1000	15	0.01	13% (7.11—21.20%)	0% (0.00—3.62%)	0% (0.00—3.62%)	0% (0.00—3.62%)	0% (0.00—3.62%)	0% (0.00—3.62%)	0% (0.00—3.62%)	0% (0.00—3.62%)
The multiplicative model	2000	15	0.01	44% (34.08—54.28%)	0% (0.00—3.62%)	0% (0.00—3.62%)	0% (0.00—3.62%)	0% (0.00—3.62%)	0% (0.00—3.62%)	0% (0.00—3.62%)	0% (0.00—3.62%)
The multiplicative model	3000	15	0.01	66% (55.85—75.18%)	0% (0.00—3.62%)	0% (0.00—3.62%)	0% (0.00—3.62%)	0% (0.00—3.62%)	0% (0.00—3.62%)	0% (0.00—3.62%)	0% (0.00—3.62%)
The multiplicative model	4000	15	0.01	85% (76.47—91.35%)	0% (0.00—3.62%)	0% (0.00—3.62%)	0% (0.00—3.62%)	0% (0.00—3.62%)	0% (0.00—3.62%)	0% (0.00—3.62%)	0% (0.00—3.62%)
The multiplicative model	1000	20	0.01	23% (15.17—32.49%)	0% (0.00—3.62%)	0% (0.00—3.62%)	0% (0.00—3.62%)	0% (0.00—3.62%)	0% (0.00—3.62%)	0% (0.00—3.62%)	0% (0.00—3.62%)
The multiplicative model	2000	20	0.01	73% (63.20—81.39%)	0% (0.00—3.62%)	0% (0.00—3.62%)	0% (0.00—3.62%)	0% (0.00—3.62%)	0% (0.00—3.62%)	0% (0.00—3.62%)	0% (0.00—3.62%)
The multiplicative model	3000	20	0.01	88% (79.98—93.64%)	0% (0.00—3.62%)	0% (0.00—3.62%)	0% (0.00—3.62%)	0% (0.00—3.62%)	0% (0.00—3.62%)	0% (0.00—3.62%)	0% (0.00—3.62%)
The multiplicative model	4000	20	0.01	95% (88.72—98.36%)	0% (0.00—3.62%)	0% (0.00—3.62%)	0% (0.00—3.62%)	0% (0.00—3.62%)	1% (0.03—5.45%)	0% (0.00—3.62%)	0% (0.00—3.62%)
The classic epistasis model	1000	5	0.01	0% (0.00—3.62%)	0% (0.00—3.62%)	0% (0.00—3.62%)	0% (0.00—3.62%)	0% (0.00—3.62%)	0% (0.00—3.62%)	0% (0.00—3.62%)	0% (0.00—3.62%)
The classic epistasis model	2000	5	0.01	10% (4.90—17.62%)	0% (0.00—3.62%)	0% (0.00—3.62%)	0% (0.00—3.62%)	0% (0.00—3.62%)	0% (0.00—3.62%)	0% (0.00—3.62%)	0% (0.00—3.62%)
The classic epistasis model	3000	5	0.01	26% (17.74—35.73%)	0% (0.00—3.62%)	0% (0.00—3.62%)	0% (0.00—3.62%)	0% (0.00—3.62%)	0% (0.00—3.62%)	0% (0.00—3.62%)	0% (0.00—3.62%)
The classic epistasis model	4000	5	0.01	30% (21.24—39.98%)	0% (0.00—3.62%)	0% (0.00—3.62%)	0% (0.00—3.62%)	0% (0.00—3.62%)	0% (0.00—3.62%)	0% (0.00—3.62%)	0% (0.00—3.62%)
The classic epistasis model	1000	10	0.01	15% (8.65—23.53%)	0% (0.00—3.62%)	0% (0.00—3.62%)	0% (0.00—3.62%)	0% (0.00—3.62%)	0% (0.00—3.62%)	0% (0.00—3.62%)	0% (0.00—3.62%)
The classic epistasis model	2000	10	0.01	50% (39.83—60.17%)	0% (0.00—3.62%)	0% (0.00—3.62%)	0% (0.00—3.62%)	0% (0.00—3.62%)	0% (0.00—3.62%)	0% (0.00—3.62%)	0% (0.00—3.62%)
The classic epistasis model	3000	10	0.01	85% (76.47—91.35%)	0% (0.00—3.62%)	0% (0.00—3.62%)	0% (0.00—3.62%)	0% (0.00—3.62%)	0% (0.00—3.62%)	0% (0.00—3.62%)	0% (0.00—3.62%)
The classic epistasis model	4000	10	0.01	91% (83.60—95.80%)	0% (0.00—3.62%)	0% (0.00—3.62%)	5% (1.64—11.28%)	0% (0.00—3.62%)	0% (0.00—3.62%)	0% (0.00—3.62%)	0% (0.00—3.62%)
The classic epistasis model	1000	15	0.01	35% (25.73—45.18%)	0% (0.00—3.62%)	0% (0.00—3.62%)	0% (0.00—3.62%)	0% (0.00—3.62%)	0% (0.00—3.62%)	0% (0.00—3.62%)	0% (0.00—3.62%)
The classic epistasis model	2000	15	0.01	86% (77.63—92.13%)	0% (0.00—3.62%)	0% (0.00—3.62%)	0% (0.00—3.62%)	0% (0.00—3.62%)	0% (0.00—3.62%)	0% (0.00—3.62%)	0% (0.00—3.62%)
The classic epistasis model	3000	15	0.01	97% (91.48—99.38%)	0% (0.00—3.62%)	0% (0.00—3.62%)	1% (0.03—5.45%)	0% (0.00—3.62%)	0% (0.00—3.62%)	0% (0.00—3.62%)	0% (0.00—3.62%)
The classic epistasis model	4000	15	0.01	100% (96.38—100.00%)	0% (0.00—3.62%)	0% (0.00—3.62%)	9% (4.20—16.40%)	0% (0.00—3.62%)	0% (0.00—3.62%)	0% (0.00—3.62%)	0% (0.00—3.62%)
The classic epistasis model	1000	20	0.01	63% (52.76—72.44%)	0% (0.00—3.62%)	0% (0.00—3.62%)	0% (0.00—3.62%)	0% (0.00—3.62%)	0% (0.00—3.62%)	0% (0.00—3.62%)	0% (0.00—3.62%)
The classic epistasis model	2000	20	0.01	97% (91.48—99.38%)	0% (0.00—3.62%)	0% (0.00—3.62%)	0% (0.00—3.62%)	0% (0.00—3.62%)	0% (0.00—3.62%)	0% (0.00—3.62%)	0% (0.00—3.62%)
The classic epistasis model	3000	20	0.01	100% (96.38—100.00%)	0% (0.00—3.62%)	0% (0.00—3.62%)	4% (1.10—9.93%)	0% (0.00—3.62%)	0% (0.00—3.62%)	0% (0.00—3.62%)	0% (0.00—3.62%)
The classic epistasis model	4000	20	0.01	100% (96.38—100.00%)	0% (0.00—3.62%)	0% (0.00—3.62%)	17% (10.23—25.82%)	0% (0.00—3.62%)	3% (0.62—8.52%)	0% (0.00—3.62%)	0% (0.00—3.62%)
The threshold model	4000	5	0.001	0% (0.00—3.62%)	0% (0.00—3.62%)	0% (0.00—3.62%)	0% (0.00—3.62%)	0% (0.00—3.62%)	0% (0.00—3.62%)	0% (0.00—3.62%)	0% (0.00—3.62%)
The threshold model	4000	5	0.0025	0% (0.00—3.62%)	0% (0.00—3.62%)	0% (0.00—3.62%)	0% (0.00—3.62%)	0% (0.00—3.62%)	0% (0.00—3.62%)	0% (0.00—3.62%)	0% (0.00—3.62%)
The threshold model	4000	5	0.005	0% (0.00—3.62%)	0% (0.00—3.62%)	0% (0.00—3.62%)	0% (0.00—3.62%)	0% (0.00—3.62%)	0% (0.00—3.62%)	0% (0.00—3.62%)	0% (0.00—3.62%)
The threshold model	4000	5	0.01	4% (1.10—9.93%)	0% (0.00—3.62%)	0% (0.00—3.62%)	0% (0.00—3.62%)	0% (0.00—3.62%)	0% (0.00—3.62%)	0% (0.00—3.62%)	0% (0.00—3.62%)
The threshold model	4000	5	0.02	83% (74.18—89.77%)	0% (0.00—3.62%)	0% (0.00—3.62%)	0% (0.00—3.62%)	0% (0.00—3.62%)	0% (0.00—3.62%)	0% (0.00—3.62%)	0% (0.00—3.62%)
The threshold model	4000	10	0.001	0% (0.00—3.62%)	0% (0.00—3.62%)	0% (0.00—3.62%)	0% (0.00—3.62%)	0% (0.00—3.62%)	0% (0.00—3.62%)	0% (0.00—3.62%)	0% (0.00—3.62%)
The threshold model	4000	10	0.0025	0% (0.00—3.62%)	0% (0.00—3.62%)	0% (0.00—3.62%)	0% (0.00—3.62%)	0% (0.00—3.62%)	0% (0.00—3.62%)	0% (0.00—3.62%)	0% (0.00—3.62%)
The threshold model	4000	10	0.005	0% (0.00—3.62%)	0% (0.00—3.62%)	0% (0.00—3.62%)	0% (0.00—3.62%)	0% (0.00—3.62%)	0% (0.00—3.62%)	0% (0.00—3.62%)	0% (0.00—3.62%)
The threshold model	4000	10	0.01	39% (29.40—49.27%)	0% (0.00—3.62%)	0% (0.00—3.62%)	0% (0.00—3.62%)	0% (0.00—3.62%)	0% (0.00—3.62%)	0% (0.00—3.62%)	0% (0.00—3.62%)
The threshold model	4000	10	0.02	100% (96.38—100.00%)	0% (0.00—3.62%)	9% (4.20—16.40%)	4% (1.10—9.93%)	7% (2.86—13.89%)	8% (3.52—15.16%)	12% (6.36—20.02%)	0% (0.00—3.62%)
The threshold model	4000	15	0.001	0% (0.00—3.62%)	0% (0.00—3.62%)	0% (0.00—3.62%)	0% (0.00—3.62%)	0% (0.00—3.62%)	0% (0.00—3.62%)	0% (0.00—3.62%)	0% (0.00—3.62%)
The threshold model	4000	15	0.0025	0% (0.00—3.62%)	0% (0.00—3.62%)	0% (0.00—3.62%)	0% (0.00—3.62%)	0% (0.00—3.62%)	0% (0.00—3.62%)	0% (0.00—3.62%)	0% (0.00—3.62%)
The threshold model	4000	15	0.005	3% (0.62—8.52%)	0% (0.00—3.62%)	0% (0.00—3.62%)	0% (0.00—3.62%)	0% (0.00—3.62%)	0% (0.00—3.62%)	0% (0.00—3.62%)	0% (0.00—3.62%)
The threshold model	4000	15	0.01	80% (70.82—87.33%)	0% (0.00—3.62%)	0% (0.00—3.62%)	0% (0.00—3.62%)	0% (0.00—3.62%)	0% (0.00—3.62%)	0% (0.00—3.62%)	0% (0.00—3.62%)
The threshold model	4000	15	0.02	100% (96.38—100.00%)	0% (0.00—3.62%)	41% (31.26—51.29%)	34% (24.82—44.15%)	37% (27.56—47.24%)	45% (35.03—55.27%)	2% (0.24—7.04%)	0% (0.00—3.62%)
The threshold model	4000	20	0.001	0% (0.00—3.62%)	0% (0.00—3.62%)	0% (0.00—3.62%)	0% (0.00—3.62%)	0% (0.00—3.62%)	0% (0.00—3.62%)	0% (0.00—3.62%)	0% (0.00—3.62%)
The threshold model	4000	20	0.0025	0% (0.00—3.62%)	0% (0.00—3.62%)	0% (0.00—3.62%)	0% (0.00—3.62%)	0% (0.00—3.62%)	0% (0.00—3.62%)	0% (0.00—3.62%)	0% (0.00—3.62%)
The threshold model	4000	20	0.005	2% (0.24—7.04%)	0% (0.00—3.62%)	0% (0.00—3.62%)	0% (0.00—3.62%)	0% (0.00—3.62%)	0% (0.00—3.62%)	0% (0.00—3.62%)	0% (0.00—3.62%)
The threshold model	4000	20	0.01	96% (90.07—98.90%)	0% (0.00—3.62%)	1% (0.03—5.45%)	1% (0.03—5.45%)	1% (0.03—5.45%)	2% (0.24—7.04%)	0% (0.00—3.62%)	0% (0.00—3.62%)
The threshold model	4000	20	0.02	100% (96.38—100.00%)	0% (0.00—3.62%)	66% (55.85—75.18%)	60% (49.72—69.67%)	60% (49.72—69.67%)	74% (64.27—82.26%)	0% (0.00—3.62%)	0% (0.00—3.62%)
The multiplicative model	4000	5	0.001	0% (0.00—3.62%)	0% (0.00—3.62%)	0% (0.00—3.62%)	0% (0.00—3.62%)	0% (0.00—3.62%)	0% (0.00—3.62%)	0% (0.00—3.62%)	0% (0.00—3.62%)
The multiplicative model	4000	5	0.0025	0% (0.00—3.62%)	0% (0.00—3.62%)	0% (0.00—3.62%)	0% (0.00—3.62%)	0% (0.00—3.62%)	0% (0.00—3.62%)	0% (0.00—3.62%)	0% (0.00—3.62%)
The multiplicative model	4000	5	0.005	0% (0.00—3.62%)	0% (0.00—3.62%)	0% (0.00—3.62%)	0% (0.00—3.62%)	0% (0.00—3.62%)	0% (0.00—3.62%)	0% (0.00—3.62%)	0% (0.00—3.62%)
The multiplicative model	4000	5	0.01	10% (4.90—17.62%)	0% (0.00—3.62%)	0% (0.00—3.62%)	0% (0.00—3.62%)	0% (0.00—3.62%)	0% (0.00—3.62%)	0% (0.00—3.62%)	0% (0.00—3.62%)
The multiplicative model	4000	5	0.02	85% (76.47—91.35%)	0% (0.00—3.62%)	0% (0.00—3.62%)	0% (0.00—3.62%)	0% (0.00—3.62%)	0% (0.00—3.62%)	12% (6.36—20.02%)	0% (0.00—3.62%)
The multiplicative model	4000	10	0.001	0% (0.00—3.62%)	0% (0.00—3.62%)	0% (0.00—3.62%)	0% (0.00—3.62%)	0% (0.00—3.62%)	0% (0.00—3.62%)	0% (0.00—3.62%)	0% (0.00—3.62%)
The multiplicative model	4000	10	0.0025	0% (0.00—3.62%)	0% (0.00—3.62%)	0% (0.00—3.62%)	0% (0.00—3.62%)	0% (0.00—3.62%)	0% (0.00—3.62%)	0% (0.00—3.62%)	0% (0.00—3.62%)
The multiplicative model	4000	10	0.005	0% (0.00—3.62%)	0% (0.00—3.62%)	0% (0.00—3.62%)	0% (0.00—3.62%)	0% (0.00—3.62%)	0% (0.00—3.62%)	0% (0.00—3.62%)	0% (0.00—3.62%)
The multiplicative model	4000	10	0.01	56% (45.72—65.92%)	0% (0.00—3.62%)	0% (0.00—3.62%)	0% (0.00—3.62%)	0% (0.00—3.62%)	0% (0.00—3.62%)	0% (0.00—3.62%)	0% (0.00—3.62%)
The multiplicative model	4000	10	0.02	100% (96.38—100.00%)	0% (0.00—3.62%)	13% (7.11—21.20%)	8% (3.52—15.16%)	11% (5.62—18.83%)	11% (5.62—18.83%)	0% (0.00—3.62%)	0% (0.00—3.62%)
The multiplicative model	4000	15	0.001	0% (0.00—3.62%)	0% (0.00—3.62%)	0% (0.00—3.62%)	0% (0.00—3.62%)	0% (0.00—3.62%)	0% (0.00—3.62%)	0% (0.00—3.62%)	0% (0.00—3.62%)
The multiplicative model	4000	15	0.0025	0% (0.00—3.62%)	0% (0.00—3.62%)	0% (0.00—3.62%)	0% (0.00—3.62%)	0% (0.00—3.62%)	0% (0.00—3.62%)	0% (0.00—3.62%)	0% (0.00—3.62%)
The multiplicative model	4000	15	0.005	1% (0.03—5.45%)	0% (0.00—3.62%)	0% (0.00—3.62%)	0% (0.00—3.62%)	0% (0.00—3.62%)	0% (0.00—3.62%)	0% (0.00—3.62%)	0% (0.00—3.62%)
The multiplicative model	4000	15	0.01	85% (76.47—91.35%)	0% (0.00—3.62%)	0% (0.00—3.62%)	0% (0.00—3.62%)	0% (0.00—3.62%)	0% (0.00—3.62%)	0% (0.00—3.62%)	0% (0.00—3.62%)
The multiplicative model	4000	15	0.02	100% (96.38—100.00%)	0% (0.00—3.62%)	24% (16.02—33.57%)	23% (15.17—32.49%)	19% (11.84—28.07%)	32% (23.02—42.08%)	0% (0.00—3.62%)	0% (0.00—3.62%)
The multiplicative model	4000	20	0.001	0% (0.00—3.62%)	0% (0.00—3.62%)	0% (0.00—3.62%)	0% (0.00—3.62%)	0% (0.00—3.62%)	0% (0.00—3.62%)	0% (0.00—3.62%)	0% (0.00—3.62%)
The multiplicative model	4000	20	0.0025	0% (0.00—3.62%)	0% (0.00—3.62%)	0% (0.00—3.62%)	0% (0.00—3.62%)	0% (0.00—3.62%)	0% (0.00—3.62%)	0% (0.00—3.62%)	0% (0.00—3.62%)
The multiplicative model	4000	20	0.005	6% (2.23—12.60%)	0% (0.00—3.62%)	0% (0.00—3.62%)	0% (0.00—3.62%)	0% (0.00—3.62%)	0% (0.00—3.62%)	0% (0.00—3.62%)	0% (0.00—3.62%)
The multiplicative model	4000	20	0.01	95% (88.72—98.36%)	0% (0.00—3.62%)	0% (0.00—3.62%)	0% (0.00—3.62%)	0% (0.00—3.62%)	1% (0.03—5.45%)	0% (0.00—3.62%)	0% (0.00—3.62%)
The multiplicative model	4000	20	0.02	100% (96.38—100.00%)	0% (0.00—3.62%)	59% (48.71—68.74%)	56% (45.72—65.92%)	53% (42.76—63.06%)	73% (63.20—81.39%)	4% (1.10—9.93%)	0% (0.00—3.62%)
The classic epistasis model	4000	5	0.001	0% (0.00—3.62%)	0% (0.00—3.62%)	0% (0.00—3.62%)	0% (0.00—3.62%)	0% (0.00—3.62%)	0% (0.00—3.62%)	0% (0.00—3.62%)	0% (0.00—3.62%)
The classic epistasis model	4000	5	0.0025	0% (0.00—3.62%)	0% (0.00—3.62%)	0% (0.00—3.62%)	0% (0.00—3.62%)	0% (0.00—3.62%)	0% (0.00—3.62%)	0% (0.00—3.62%)	0% (0.00—3.62%)
The classic epistasis model	4000	5	0.005	0% (0.00—3.62%)	0% (0.00—3.62%)	0% (0.00—3.62%)	0% (0.00—3.62%)	0% (0.00—3.62%)	0% (0.00—3.62%)	0% (0.00—3.62%)	0% (0.00—3.62%)
The classic epistasis model	4000	5	0.01	30% (21.24—39.98%)	0% (0.00—3.62%)	0% (0.00—3.62%)	0% (0.00—3.62%)	0% (0.00—3.62%)	0% (0.00—3.62%)	0% (0.00—3.62%)	0% (0.00—3.62%)
The classic epistasis model	4000	5	0.02	100% (96.38—100.00%)	0% (0.00—3.62%)	0% (0.00—3.62%)	36% (26.64—46.21%)	0% (0.00—3.62%)	3% (0.62—8.52%)	0% (0.00—3.62%)	0% (0.00—3.62%)
The classic epistasis model	4000	10	0.001	0% (0.00—3.62%)	0% (0.00—3.62%)	0% (0.00—3.62%)	0% (0.00—3.62%)	0% (0.00—3.62%)	0% (0.00—3.62%)	0% (0.00—3.62%)	0% (0.00—3.62%)
The classic epistasis model	4000	10	0.0025	0% (0.00—3.62%)	0% (0.00—3.62%)	0% (0.00—3.62%)	0% (0.00—3.62%)	0% (0.00—3.62%)	0% (0.00—3.62%)	0% (0.00—3.62%)	0% (0.00—3.62%)
The classic epistasis model	4000	10	0.005	5% (1.64—11.28%)	0% (0.00—3.62%)	0% (0.00—3.62%)	0% (0.00—3.62%)	0% (0.00—3.62%)	0% (0.00—3.62%)	0% (0.00—3.62%)	0% (0.00—3.62%)
The classic epistasis model	4000	10	0.01	91% (83.60—95.80%)	0% (0.00—3.62%)	0% (0.00—3.62%)	5% (1.64—11.28%)	0% (0.00—3.62%)	0% (0.00—3.62%)	0% (0.00—3.62%)	0% (0.00—3.62%)
The classic epistasis model	4000	10	0.02	100% (96.38—100.00%)	0% (0.00—3.62%)	5% (1.64—11.28%)	85% (76.47—91.35%)	1% (0.03—5.45%)	58% (47.71—67.80%)	0% (0.00—3.62%)	0% (0.00—3.62%)
The classic epistasis model	4000	15	0.001	0% (0.00—3.62%)	0% (0.00—3.62%)	0% (0.00—3.62%)	0% (0.00—3.62%)	0% (0.00—3.62%)	0% (0.00—3.62%)	0% (0.00—3.62%)	0% (0.00—3.62%)
The classic epistasis model	4000	15	0.0025	0% (0.00—3.62%)	0% (0.00—3.62%)	0% (0.00—3.62%)	0% (0.00—3.62%)	0% (0.00—3.62%)	0% (0.00—3.62%)	0% (0.00—3.62%)	0% (0.00—3.62%)
The classic epistasis model	4000	15	0.005	19% (11.84—28.07%)	0% (0.00—3.62%)	0% (0.00—3.62%)	0% (0.00—3.62%)	0% (0.00—3.62%)	0% (0.00—3.62%)	0% (0.00—3.62%)	0% (0.00—3.62%)
The classic epistasis model	4000	15	0.01	100% (96.38—100.00%)	0% (0.00—3.62%)	0% (0.00—3.62%)	9% (4.20—16.40%)	0% (0.00—3.62%)	0% (0.00—3.62%)	0% (0.00—3.62%)	0% (0.00—3.62%)
The classic epistasis model	4000	15	0.02	100% (96.38—100.00%)	0% (0.00—3.62%)	5% (1.64—11.28%)	89% (81.17—94.38%)	3% (0.62—8.52%)	94% (87.40—97.77%)	0% (0.00—3.62%)	0% (0.00—3.62%)
The classic epistasis model	4000	20	0.001	0% (0.00—3.62%)	0% (0.00—3.62%)	0% (0.00—3.62%)	0% (0.00—3.62%)	0% (0.00—3.62%)	0% (0.00—3.62%)	0% (0.00—3.62%)	0% (0.00—3.62%)
The classic epistasis model	4000	20	0.0025	0% (0.00—3.62%)	0% (0.00—3.62%)	0% (0.00—3.62%)	0% (0.00—3.62%)	0% (0.00—3.62%)	0% (0.00—3.62%)	0% (0.00—3.62%)	0% (0.00—3.62%)
The classic epistasis model	4000	20	0.005	29% (20.36—38.93%)	0% (0.00—3.62%)	0% (0.00—3.62%)	0% (0.00—3.62%)	0% (0.00—3.62%)	0% (0.00—3.62%)	0% (0.00—3.62%)	0% (0.00—3.62%)
The classic epistasis model	4000	20	0.01	100% (96.38—100.00%)	0% (0.00—3.62%)	0% (0.00—3.62%)	17% (10.23—25.82%)	0% (0.00—3.62%)	3% (0.62—8.52%)	0% (0.00—3.62%)	0% (0.00—3.62%)
The classic epistasis model	4000	20	0.02	100% (96.38—100.00%)	0% (0.00—3.62%)	7% (2.86—13.89%)	90% (82.38—95.10%)	3% (0.62—8.52%)	99% (94.55—99.97%)	0% (0.00—3.62%)	0% (0.00—3.62%)
Note: The power of iRUNNER and seven alternative methods were tested under three disease models: the threshold model, the multiplicative model, and the classic epistasis model. In all simulation scenarios, the disease prevalence was fixed at 0.01, with genotype OR for causal variants varied from 5 to 20, MAF varied from 0.01% to 2%, and sample size across 1000, 2000, 3000, and 4000 under a balanc…
