# Supplementary material for: iRUNNER: A Baseline Mutation Burden Regression for Identifying Gene Interaction Between Rare Variants for Diseases
Source: Genomics Proteomics Bioinformatics. 2025 Dec 30;23(6):qzaf135. doi: 10.1093/gpbjnl/qzaf135 (PMC13220759; doi:10.1093/gpbjnl/qzaf135)
Supplement: qzaf135_Supplementary_Data [file qzaf135_supplementary_data.zip › TableS6.xlsx]

## Sheet: Sheet1
Table S6 The average power ± SD of iRUNNER and competing methods
	Average power ± SD (alpha=0.05)
Method	1000	2000	3000	4000
iRUNNER	47.02±4.35	79.55±4.05	92.54±2.69	97.69±1.31
GxGrare	3.31±1.60	4.90±1.91	6.37±2.11	6.89±2.18
FRG	6.34±2.25	21.38±3.64	39.87±4.81	56.69±4.92
FastKAST	6.67±2.69	21.00±3.10	36.37±4.43	49.23±4.51
QuadKAST	20.06±3.60	42.61±4.88	57.86±5.03	70.84±4.00
BOOST	19.90±3.45	32.05±4.12	43.08±4.22	53.97±5.25
PlinkEpi	0±0	0.94±0.86	6.95±2.31	12.59±3.11
FastEpistasis	0±0	0.15±0.36	0.17±0.38	0.11±0.31
Note: The power of iRUNNER and seven alternative methods were tested under the threshold model, with disease prevalence fixed at 1%, the genotype OR of causal variants set as 10, MAF of 1%, and sample size varied from 1000, 2000, 3000, to 4000 under a balanced case-control design. We generated 1000 replicates and conducted 100 bootstrap resamplings (100 replicates each) to calculate the average p…
