# Supplementary material for: iRUNNER: A Baseline Mutation Burden Regression for Identifying Gene Interaction Between Rare Variants for Diseases
Source: Genomics Proteomics Bioinformatics. 2025 Dec 30;23(6):qzaf135. doi: 10.1093/gpbjnl/qzaf135 (PMC13220759; doi:10.1093/gpbjnl/qzaf135)
Supplement: qzaf135_Supplementary_Data [file qzaf135_supplementary_data.zip › TableS7.xlsx]

## Sheet: Sheet1
Table S7 Gene-gene interaction analysis on rare variants using iRUNNER and competing methods
					P value
Trait	Gene1	Chromosome	Gene2	Chromosome	iRUNNER	GxGrare	PlinkEpi (min)	FastEpistasis (min)	BOOST(min)
HSCR	CDH23	10	MYO7A	11	1.23e-07	0.8081	0.9912	0.2559	0.1299
	MYBPC2	19	MYH13	17	1.18e-05	0.8885	/	0.2017	0.5111
	ETV4	17	RET	10	1.6e-05	0.0134	0.9913	0.0988	0.1039
	COL24A1	1	PLOD2	3	2.28e-05	0.1521	/	0.3091	1
	ROBO1	3	SEMA3D	7	3.48e-05	0.918	/	0.4737	1
	COL5A1	9	LAMA4	6	4.64e-05	0.663	0.9964	0.3468	0.8604
	MYH11	16	MYH13	17	4.65e-05	0.8354	0.9974	0.279	0.1239
	PTPRQ	12	SBF2	11	5.92e-05	1	/	0.1812	0.2596
	PTEN	10	WNT7A	3	7.15e-05	0.6126	/	0.5617	0.9999
	ERBB4	2	RET	10	7.48e-05	0.0066	/	0.201	0.8853
UC	ACTRT2	1	EP400	12	7.03e-07	0.949	0.4855	0.2246	0.1613
	DNAH5	5	DRC1	2	4.41e-05	0.179	0.9889	0.0532	0.0393
	EPHB3	3	WNT4	1	5.2e-05	0.268	0.996	0.3448	1
	KIF5C	2	TUBA3E	2	5.24e-05	0.039	/	0.3329	1
	DPYD	1	LXN	3	5.45e-05	0.371	0.3541	0.2143	0.0345
	MYLK	3	SMTN	22	5.87e-05	0.112	0.362	0.1669	0.0519
	ACTR10	14	CLIP4	2	8.88e-05	0.648	/	0.2246	1
	MYH2	17	MYH7B	20	8.94e-05	0.734	0.1808	0.1593	0.0861
	CDON	11	SPAG9	17	0.000118	0.632	0.447	0.1847	0.1089
	FBN1	15	PROC	2	0.000139	0.17	/	0.1896	0.1189
CD	DUOX1	15	NOD2	16	8.71e-07	0.406	0.996	0.165	0.1522
	BMP4	14	EPHA7	6	8.83e-07	0.441	/	0.3643	1
	PLCB4	20	SYNJ1	21	8.55e-06	0.889	/	0.213	0.2861
	BCAR3	1	ERBB2	17	3.26e-05	0.277	0.3979	0.2519	0.1432
	KIF26A	14	MYO18B	22	5.16e-05	0.702	0.3088	0.2851	0.0414
	KCNMA1	10	SCN5A	3	9.66e-05	0.729	/	0.3262	0.4569
	KIF1C	17	KIF26A	14	9.72e-05	0.823	0.4348	0.1937	0.0547
	DNAH17	17	RASGRF1	15	0.000102	0.729	0.9879	0.1468	0.0234
	ABCC4	13	SLC10A2	13	0.000103	0.012	0.1811	0.2373	0.0725
	EXT2	11	SULF2	20	0.000111	0.526	0.9894	0.2908	0.0422
T2D	KMT2C	7	TRRAP	7	3.35e-59	/	/	/	/
	HERC2	15	KMT2C	7	1.79e-47	/	/	/	/
	JUP	17	KRT15	17	2.86e-09	/	/	/	/
	EP400	12	KMT2C	7	3.62e-08	/	/	/	/
	ACO1	9	DHTKD1	10	7.03e-08	/	0.6026	0.092	0.1377
	COL2A1	12	ITGA6	2	9.36e-07	/	/	/	/
	GPATCH8	17	NKIRAS2	17	9.54e-07	/	/	/	/
	RAD54B	8	RBBP8	18	9.78e-07	/	/	/	/
	HTR2A	13	SLC9A9	3	1.1e-06	/	/	/	/
	FOXO3	6	MTOR	1	1.45e-06	/	/	/	/
Note:iRUNNER was performed on rare non-synonymous variants with a minor allele frequency of less than 3% in the ancestry-matched panel of gnomAD. The top ten significant interactions identified by iRUNNER for each trait are listed in the table. These gene pairs were also tested using four other methods using the same data. The P values of GxGrare were estimated based on 10^6 permutations for HSCR…
