# Supplementary material for: iRUNNER: A Baseline Mutation Burden Regression for Identifying Gene Interaction Between Rare Variants for Diseases
Source: Genomics Proteomics Bioinformatics. 2025 Dec 30;23(6):qzaf135. doi: 10.1093/gpbjnl/qzaf135 (PMC13220759; doi:10.1093/gpbjnl/qzaf135)
Supplement: qzaf135_Supplementary_Data [file qzaf135_supplementary_data.zip › TableS8.xlsx]

## Sheet: Sheet1
Table S8 The estimated parameters of seven predictors by iRUNNER
Trait	Variable	Estimate	Std. Error	z value	Pr(>|z|)
AD	(Intercept)	0.9106	0.0266	34.249	4.51e-257
	RegionLength	0.0045	0.000228	19.8398	1.35e-87
	EAS	9.2274	0.376	24.5332	6.53e-133
	RegionLength*EAS	-0.0258	0.00305	-8.4615	2.64e-17
	oe_mis	0.0144	0.0237	0.6106	0.5415
	oe_lof	0.1324	0.023	5.7577	8.52e-09
	ExonGC	0.372	0.0766	4.854	1.21e-06
	CtrlRVIB	0.0526	0.0623	0.8442	0.3986
HSCR	(Intercept)	1.134	0.0215	52.6435	0
	RegionLength	0.0065	0.000189	34.2458	5.04e-257
	EAS	3.3332	0.146	22.8122	3.47e-115
	RegionLength*EAS	-0.015	0.00135	-11.1033	1.21e-28
	oe_mis	0.162	0.0193	8.406	4.24e-17
	oe_lof	0.1101	0.0182	6.0396	1.54e-09
	ExonGC	0.7113	0.0611	11.6494	2.31e-31
	CtrlRVIB	0.0581	0.0269	2.1565	0.031
UC	(Intercept)	1.1471	0.017	67.4594	0
	RegionLength	0.0088	0.000183	47.9856	0
	NFE	6.7303	0.204	33.0467	1.74e-239
	RegionLength*NFE	-0.0295	0.00186	-15.9064	5.72e-57
	oe_mis	0.1604	0.0153	10.5129	7.53e-26
	oe_lof	0.0538	0.0157	3.4172	0.000633
	ExonGC	0.7429	0.0489	15.1798	4.81e-52
	CtrlRVIB	0.0821	0.0233	3.5213	0.00043
CD	(Intercept)	1.1417	0.0197	57.9624	0
	RegionLength	0.007	0.000202	34.7331	2.5e-264
	NFE	8.6024	0.257	33.4217	6.62e-245
	RegionLength*NFE	-0.0314	0.00218	-14.3967	5.43e-47
	oe_mis	0.0773	0.0177	4.3704	1.24e-05
	oe_lof	0.0806	0.018	4.4812	7.42e-06
	ExonGC	0.7645	0.0563	13.5713	5.92e-42
	CtrlRVIB	0.0656	0.0156	4.2087	2.57e-05
T2D	(Intercept)	0.7859	0.00966	81.3811	0
	RegionLength	0.0315	0.000193	163.592	0
	NFE	10.6814	0.158	67.549	0
	RegionLength*NFE	-0.138	0.00129	-106.928	0
	oe_mis	0.6833	0.00849	80.4391	0
	oe_lof	0.0592	0.00767	7.7132	1.23e-14
	ExonGC	1.0549	0.0266	39.5975	0
	CtrlRVIB	0.0525	0.000252	208.355	0
