# Supplementary material for: iRUNNER: A Baseline Mutation Burden Regression for Identifying Gene Interaction Between Rare Variants for Diseases
Source: Genomics Proteomics Bioinformatics. 2025 Dec 30;23(6):qzaf135. doi: 10.1093/gpbjnl/qzaf135 (PMC13220759; doi:10.1093/gpbjnl/qzaf135)
Supplement: qzaf135_Supplementary_Data [file qzaf135_supplementary_data.zip › TableS9.xlsx]

## Sheet: Sheet1
Table S9 Empirical type Ⅰ error rates of iRUNNER using MAF from ancestral mixed controls
		alpha
Group	Sample size	0.01	0.001	0.0001	Number of tested gene pairs	MLFC
AFR-AMR	881	0.00672	0.0006922	0.0001442	34673	0.076
AFR-EAS	881	0.006454	0.0006349	0.0001058	37804	0.074
AFR-EUR	881	0.006629	0.0006547	0.0001091	36656	0.075
AFR-SAS	881	0.006539	0.0005945	0.0001081	37008	0.065
AMR-AFR	462	0.006172	0.001086	0.0004	17499	0.129
AMR-EAS	462	0.006794	0.000975	0.0001258	31795	0.077
AMR-EUR	462	0.005851	0.00105	0.0001125	26661	0.106
AMR-SAS	462	0.007025	0.001194	0.0002046	29325	0.094
EAS-AFR	672	0.007042	0.0009087	4.543e-05	22010	0.113
EAS-AMR	672	0.0067	0.0006469	4.621e-05	21641	0.117
EAS-EUR	672	0.007882	0.0008657	4.556e-05	21948	0.1
EAS-SAS	672	0.007639	0.0009782	0.0001397	21468	0.1
EUR-AFR	670	0.006257	0.0008842	0.000204	14703	0.156
EUR-AMR	670	0.00672	0.001327	0.0003319	12053	0.185
EUR-EAS	670	0.005704	0.0007605	0.0002535	15779	0.167
EUR-SAS	670	0.007081	0.0009352	0.0001336	14970	0.136
SAS-AFR	652	0.006096	0.0005977	0	25098	0.101
SAS-AMR	652	0.006432	0.0007617	4.232e-05	23631	0.111
SAS-EAS	652	0.007152	0.0009139	7.947e-05	25167	0.113
SAS-EUR	652	0.0076	0.0007558	4.199e-05	23817	0.117
Note: AFR-AMR in the table denotes that the pseudo-cases in this sample were from the AFR panel, while half of the controls were from the AFR panel, and the other half were from the AMR panel. Same as the other 19 group labels. In these analyses, the MAFs from the reference panel of gnomAD matched to the racial background of the cases (e.g., African/African American panel of gnomAD for AFR-AMR) a…
