# Supplementary material for: iRUNNER: A Baseline Mutation Burden Regression for Identifying Gene Interaction Between Rare Variants for Diseases
Source: Genomics Proteomics Bioinformatics. 2025 Dec 30;23(6):qzaf135. doi: 10.1093/gpbjnl/qzaf135 (PMC13220759; doi:10.1093/gpbjnl/qzaf135)
Supplement: qzaf135_Supplementary_Data [file qzaf135_supplementary_data.zip › TableS10.xlsx]

## Sheet: Sheet1
Table S10 Empirical type Ⅰ error rates of iRUNNER using MAF from ancestry-unmatched reference
		alpha
Group	Sample size	0.01	0.001	0.0001	Number of tested gene pairs	MLFC
AFR-AMR	881	0.007561	0.0008335	0.0001389	50390	0.062
AFR-EAS	881	0.009304	0.001127	0.0002902	58577	0.055
AFR-EUR	881	0.008058	0.001058	0.0002997	56715	0.049
AFR-SAS	881	0.00774	0.000858	0.0001926	57107	0.045
AMR-AFR	462	0.007424	0.001061	4.419e-05	22629	0.072
AMR-EAS	462	0.008624	0.001277	0.0002688	44645	0.081
AMR-EUR	462	0.005952	0.0005653	6.651e-05	30072	0.082
AMR-SAS	462	0.007656	0.001074	0.0001377	36313	0.072
EAS-AFR	672	0.007235	0.0008832	0.0001019	29440	0.076
EAS-AMR	672	0.006756	0.0006965	0.0001741	28715	0.071
EAS-EUR	672	0.008009	0.0009163	0.0001697	29466	0.083
EAS-SAS	672	0.008377	0.0007776	0.0001767	28292	0.086
EUR-AFR	670	0.007057	0.0009703	8.821e-05	22674	0.109
EUR-AMR	670	0.005113	0.0007601	0.0001382	14472	0.147
EUR-EAS	670	0.006885	0.001181	0.0002444	24546	0.126
EUR-SAS	670	0.007277	0.0007814	0.0001954	20475	0.092
SAS-AFR	652	0.006271	0.0007754	0.0001011	29661	0.117
SAS-AMR	652	0.006821	0.0007785	0.0001483	26975	0.089
SAS-EAS	652	0.006619	0.0007426	6.457e-05	30973	0.087
SAS-EUR	652	0.006946	0.0007311	0.0001462	27355	0.11
Note: AFR-AMR in the table denotes that the pseudo-cases in this sample were from the AFR panel, while half of the controls were from the AFR panel, and the other half were from the AMR panel. Same as the other 19 group labels. In these analyses, the MAFs from the reference panel of gnomAD matched to the racial background of the half ancestral mixed controls (e.g., Latino (AMR) panel of gnomAD fo…
