# Supplementary material for: iRUNNER: A Baseline Mutation Burden Regression for Identifying Gene Interaction Between Rare Variants for Diseases
Source: Genomics Proteomics Bioinformatics. 2025 Dec 30;23(6):qzaf135. doi: 10.1093/gpbjnl/qzaf135 (PMC13220759; doi:10.1093/gpbjnl/qzaf135)
Supplement: qzaf135_Supplementary_Data [file qzaf135_supplementary_data.zip › TableS11.xlsx]

## Sheet: Sheet1
Table S11 Statistical power of iRUNNER in samples with ancestral mixed controls
Group	Case	Control	Power (95% CI)
AFR-AMR	440 AFR	220 AFR + 220 AMR	81% (71.93—88.16%)
AFR-EAS	440 AFR	220 AFR + 220 EAS	76% (66.43—83.98%)
AFR-EUR	440 AFR	220 AFR + 220 EUR	77% (67.51—84.83%)
AFR-SAS	440 AFR	220 AFR + 220 SAS	80% (70.82—87.33%)
Note: In these analyses, we first generated samples with ancestry mixed controls, in which cases (n = 440) were drawn exclusively from the AFR population of the 1KGP, whereas controls were an equal mixture of AFR and a second population (AMR, EAS, EUR, or SAS, n = 220 each). Genotypes of an assumed causal gene pair (PARK7-PINK1) were simulated and embedded under the threshold model (disease preva…
