# Supplementary material for: iRUNNER: A Baseline Mutation Burden Regression for Identifying Gene Interaction Between Rare Variants for Diseases
Source: Genomics Proteomics Bioinformatics. 2025 Dec 30;23(6):qzaf135. doi: 10.1093/gpbjnl/qzaf135 (PMC13220759; doi:10.1093/gpbjnl/qzaf135)
Supplement: qzaf135_Supplementary_Data [file qzaf135_supplementary_data.zip › TableS12.xlsx]

## Sheet: Sheet1
Table S12 Empirical type Ⅰ error rates of iRUNNER in case-only samples
		alpha
Sample size	MAF cutoff	0.01	0.001	0.0001	Number of tested gene pairs	MLFC
500	0.01	0.0006131	9.783e-05	1.926e-05	55048±817	0.085±0.011
1000	0.01	0.001095	0.0002831	9.979e-05	82530±683	0.094±0.010
1500	0.01	0.001558	0.0004784	0.0002004	101246±524	0.126±0.012
2000	0.01	0.001856	0.0006161	0.000278	115365±408	0.168±0.013
2000	0.001	0.0005284	6.201e-05	5.282e-06	56927±371	0.069±0.011
2000	0.005	0.00144	0.0004625	0.0001948	100960±460	0.126±0.011
2000	0.05	0.005158	0.002186	0.001096	144347±352	0.651±0.014
Note: iRUNNER was applied to samples with different sample sizes of cases, 500, 1000, 1500, and 2000, and tested gene-gene interactions between rare variants under different MAF cutoffs, 0.1%, 0.5%, and 5%. The semi-simulation procedure produced the samples based on whole-genome sequencing data from SG10K unrelated subjects, the same samples used in Table 2, but not with control subjects. Each se…
