# Supplementary material for: iRUNNER: A Baseline Mutation Burden Regression for Identifying Gene Interaction Between Rare Variants for Diseases
Source: Genomics Proteomics Bioinformatics. 2025 Dec 30;23(6):qzaf135. doi: 10.1093/gpbjnl/qzaf135 (PMC13220759; doi:10.1093/gpbjnl/qzaf135)
Supplement: qzaf135_Supplementary_Data [file qzaf135_supplementary_data.zip › TableS1.xlsx]

## Sheet: Sheet1
Table S1 Information on 19 genes pre-excluded before type Ⅰ error simulations
Gene	Chromosome	Start	End
AGRN	1	955503	991496
APOB	2	21224301	21266945
POTEF	2	130831108	130886795
AGXT	2	241807896	241819919
COL7A1	3	48601506	48632700
DNAH11	7	21582833	21941457
LAMB1	7	107564244	107643700
COL22A1	8	139600478	139926249
DYNC2H1	11	102980160	103350591
KRT6B	12	52840435	52845910
KRT74	12	52959566	52967609
FBRSL1	12	133066137	133161774
POLE	12	133200348	133263951
SACS	13	23902965	24007841
MIPEP	13	24304328	24463558
ACOT4	14	74058410	74063200
FBN1	15	48700503	48938046
MYH8	17	10293639	10325267
MYH4	17	10346607	10372876
Note: The physical positions of gene regions are given in the UCSC hg19 version of the human genome.
